# Supplementary material for: Highly accurate response prediction in high-risk early breast cancer patients using a biophysical simulation platform
Source: Breast Cancer Res Treat. 2022 Sep 5;196(1):57–66. doi: 10.1007/s10549-022-06722-0 (PMC9550684; doi:10.1007/s10549-022-06722-0)
Supplement: Supplementary file 1 — Supplementary file1 (CSV 48 kb) [file 10549_2022_6722_MOESM1_ESM.csv]

Case ID	Bilateral Case	Regimen	Pathology Markers	Simulation ID	Start Volume	Final Volume	Response %	pCR Call (Volume < 0.01 or Response >99.9)	pCR Call With Dose Reductions	Residual Tumor Bed(mm)	Age	Race	Type	Grade	ER Score	PR Score	HER2 IHC	HER2 FISH	Regimen Type	Regimen Schedule/Description	pCR	ypT0	Alive	Progressed	EFS Days / Censor	Survival Days / Censor	Cellularity	Positive LN	Diameter largest LN metastasis (mm)	T Stage	N Stage	M Stage	Stage Group
UCHI_1001_1	Yes	TCH	HR+/HER2-	sim-1a2QbTvDXg	0.363375	0.066072	81.8	Residual	Residual	6.8 x 5.9 x 4.8	61	African American	Invasive Ductal Carcinoma	1	90	20	1+		Standard	6 cycles of carboplatin,docetaxel,trastuzumab every 3 weeks 1 cycle of trastuzumab	No	No	No	No	3173.00	3173.00	1	0 of 1	0	T1c	N0	M0	Ia
UCHI_1001_2	Yes	TCH	HR-/HER2+	sim-3hSLhDhrQ4	12.124	0.006903	99.9	pCR	pCR	0 x 0 x 0	61	African American	Invasive Ductal Carcinoma	3	0	0	3+		Standard	6 cycles of carboplatin,docetaxel,trastuzumab every 3 weeks 1 cycle of trastuzumab	Yes	Yes	No	No	3173.00	3173.00	0	0 of 2	0	T1c	N0	M0	Ia
UCHI_1002		ddAC-wT	TNBC	sim-bsKn6FSHxg	22.75775	0.337154	98.5	Residual	Residual	48.8 x 32.9 x 22.2	59	Asian	Invasive Ductal Carcinoma	3	5	0	2+	1.2	Uncertain	4 cycles of cyclophosphamide,doxorubicin every 2 weeks 8 cycles of paclitaxel every 1 weeks	No	No	No	Yes	298.00	468.00	20	4 of 11	20	T3	N2	M0	IIIa
UCHI_1003		wT-ddAC	TNBC	sim-Be2T42QScY	12.735875	0.021658	99.8	Residual	Residual	45.8 x 34.8 x 26.4	74	Native American	Invasive Ductal Carcinoma	3	0	0	-	0.7	Standard	12 cycles of paclitaxel every 1 weeks 4 cycles of cyclophosphamide,doxorubicin every 2 weeks	No	No	Yes	No	1215.00	1215.00	50	0 of 6	0	T2	N0	M0	IIa
UCHI_1004		wT-ddAC	HR+/HER2-	sim-7aaXNLdTCJ	3.8235	0.019388	99.5	Residual	Residual	41.9 x 20.1 x 11.3	49	African American	Invasive Ductal Carcinoma	2	30	10	1+	2.36	Modified (Dose Reduction)	12 cycles of paclitaxel,trastuzumab every 1 weeks 3 cycles of cyclophosphamide,doxorubicin every 2 weeks	No	No	No	Yes	1044.00	1618.00		12 of 22	11	T1c	N1	M0	IIa
UCHI_1005		wT-ddAC	TNBC	sim-5zapPNbVdA	4.948875	0.472243	90.5	Residual	Residual	40.4 x 15 x 9.7	53	African American	Invasive Ductal Carcinoma	3	0	0	-	0.91	Standard	12 cycles of paclitaxel every 1 weeks 4 cycles of cyclophosphamide,doxorubicin every 2 weeks	Yes	Yes	Yes	No	3675.00	3675.00		0 of 4	0	T2	N0	M0	IIa
UCHI_1006		TCH	HR-/HER2+	sim-5sxtPgKyD8	5.87825	0.001299	100	pCR	pCR	0 x 0 x 0	73	Caucasian	Invasive Ductal Carcinoma	3	5	0	2+	5.4	Uncertain	2 cycles of carboplatin,docetaxel,trastuzumab every 3 weeks 10 cycles of trastuzumab every 1 weeks	Yes	Yes	Yes	No	3160.00	3160.00	0	0 of 3	0	T3	N3b	M0	IIIc
UCHI_1007		wT-ddAC	HR+/HER2-	sim-DMHTcMJYha	8.579	0.003456	100	pCR	pCR	0 x 0 x 0	73	African American	Invasive Ductal Carcinoma	3	20	0	-	0.98	Modified (Dose reduced T)	8 cycles of paclitaxel every 1 weeks 4 cycles of cyclophosphamide,doxorubicin every 2 weeks	Yes	Yes	No	No	3182.00	3182.00	0	0 of 14	0	T2	N1	M0	IIb
UCHI_1009		wT-ddAC	TNBC	sim-DkeCFwSLRx	4.279625	1.057868	75.3	Residual	Residual	16.2 x 15.1 x 14.7	64	African American	Invasive Ductal Carcinoma	3	0	0	-		Standard	12 cycles of paclitaxel every 1 weeks 4 cycles of cyclophosphamide,doxorubicin every 2 weeks	No	No	Yes	No	3964.00	3964.00	<5	1 of 32	4	T1c	N1	M0	IIa
UCHI_1010		wT-ddAC	TNBC	sim-seQGcQ7eNb	7.57175	0.031917	99.6	Residual	Residual	20.4 x 18.9 x 17.4	77	African American	Invasive Ductal Carcinoma	3	0	1	-		Standard	12 cycles of paclitaxel every 1 weeks 4 cycles of cyclophosphamide,doxorubicin every 2 weeks	No	No	Yes	No	2432.00	2432.00	<1	0 of 1	0	T2	N0	M0	IIa
UCHI_1011		wT-ddAC	TNBC	sim-6v9PMeMfXE	4.43425	0.232684	94.8	Residual	Residual	71.8 x 70.7 x 28.9	58	African American	Invasive Ductal Carcinoma	3	1	1	-	1.2	Standard	12 cycles of paclitaxel every 1 weeks 4 cycles of cyclophosphamide,doxorubicin every 3 weeks	Yes	Yes	Yes	No	1294.00	1294.00	0	0 of 4	0	T1b	N1	M0	IIa
UCHI_1012		ddAC-wT	TNBC	sim-YZvBfDtVyt	23.522375	0.000566	100	pCR	pCR	0 x 0 x 0	45	African American	Invasive Ductal Carcinoma	3	10	0	-	1.1	Modified (Dose reduced T)	4 cycles of cyclophosphamide,doxorubicin every 2 weeks 12 cycles of paclitaxel every 1 weeks	Yes	Yes	Yes	No	2016.00	2016.00	0	0 of 4	0	T2	N2	M0	IIIa
UCHI_1013		TCH	TNBC	sim-K6t3AMtgK7	4.224625	0.032896	99.2	Residual	Residual	17.5 x 8.8 x 8.4	71	Other	Invasive Lobular Carcinoma	3	0	0	-	1.53	Standard	6 cycles of carboplatin,docetaxel,trastuzumab every 3 weeks	No	No	No	Yes	263.00	401.00	40	2 of 12	15	T2	N1	M0	IIb
UCHI_1014		wT-ddAC	TNBC	sim-fHbprH98PF	9.10925	0.000162	100	pCR	pCR	0 x 0 x 0	70	African American	Invasive Ductal Carcinoma	3	0	0	-	1	Modified (Dose reduced T)	7 cycles of paclitaxel every 1 weeks 4 cycles of cyclophosphamide,doxorubicin every 2 weeks	Yes	Yes	Yes	No	2712.00	2712.00	0	0 of 3	0	T2	N0	M0	IIa
UCHI_1015		TC	TNBC	sim-gSxH16666F	0.53175	1.10E-05	100	pCR	pCR	0 x 0 x 0	66	Caucasian	Invasive Ductal Carcinoma	3	0	0	-	1.07	Standard	4 cycles of cyclophosphamide,docetaxel every 3 weeks	Yes	Yes	Yes	No	1146.00	1146.00	0	0 of 3	0	T1c	N0	M0	Ia
UCHI_1019		ddAC-TCarbo	TNBC	sim-UwmaA3TGam	15.900875	0.249021	98.4	Residual	Residual	83.1 x 42.3 x 20.8	47	African American	Invasive Ductal Carcinoma	3	0	2	2+	1.55	Standard	12 cycles of paclitaxel every 1 weeks 4 cycles of cyclophosphamide,doxorubicin every 2 weeks	No	No	Yes	No	3598.00	3598.00	90	0 of 19	0	T2	N1	M0	IIb
UCHI_1020		wT-ddAC	HR+/HER2-	sim-VxQrpCLB2g	4.1655	2.94271	29.4	Residual	Residual	27.3 x 19.7 x 17.7	54	African American	Invasive Ductal Carcinoma	3	90	90	-	1.05	Standard	12 cycles of paclitaxel every 1 weeks 4 cycles of cyclophosphamide,doxorubicin every 2 weeks	No	No	Yes	No	2961.00	2961.00	5	1 of 23	3	T1	N1	M0	IIa
UCHI_1022		THP	HR+/HER2+	sim-npesvxC2Gc	47.491625	0.750128	98.4	Residual	Residual	63.4 x 46.7 x 26.3	68	African American	Invasive Ductal Carcinoma	2	95	0	+	13.9	Modified(Only 4 T cycles)	4 cycles of docetaxel_TP,pertuzumab_TP,trastuzumab_TP every 3 weeks 1 cycles of trastuzumab_TP every 3 weeks 1 cycles of pertuzumab_TP,trastuzumab_TP every 3 weeks 2 cycles of trastuzumab_TP every 3 weeks	No	No	Yes	No	1652.00	1652.00	5	0 of 2	0	T2	N0	M0	IIa
UCHI_1023		wTHP-ddAC	HR+/HER2+	sim-Qma1grdNSZ	111.067375	0.04591	100	pCR	pCR	0 x 0 x 0	35	African American	Invasive Ductal Carcinoma	3	90	10	3+	3.7	Standard	1 cycles of paclitaxel,pertuzumab_TP,trastuzumab_TP every 1 weeks 2 cycles of paclitaxel,trastuzumab_TP every 1 weeks 1 cycles of paclitaxel,pertuzumab_TP,trastuzumab_TP every 1 weeks 2 cycles of paclitaxel,trastuzumab_TP every 1 weeks 1 cycles of paclitaxel,pertuzumab_TP,trastuzumab_TP every 1 weeks 2 cycles of paclitaxel,trastuzumab_TP every 1 weeks 1 cycles of paclitaxel,pertuzumab_TP,trastuzu…	Yes	Yes	Yes	No	2486.00	2486.00	0	0 of 2	0	T3	N1	M0	IIIa
UCHI_1024		wTH-ddAC	HR-/HER2+	sim-n3wJKW2BSe	21.428	8.681696	59.5	Residual	Residual	31.9 x 31.5 x 26.8	59	African American	Invasive Ductal Carcinoma	3	0	0	2+	2.08	Uncertain	6 cycles of trastuzumab every 1 weeks 4 cycles of cyclophosphamide,doxorubicin every 2 weeks	No	No	Yes	No	3622.00	3622.00		0 of 2	0	T2	N0	M0	IIa
UCHI_1025		TCH	HR+/HER2+	sim-QRKyp1fLAP	20.79425	0.786626	96.2	Residual	Residual	47.2 x 31.1 x 29.9	63	African American	Invasive Ductal Carcinoma	3	30	20	+	9.7	Modified(Schedule)	6 cycles of carboplatin,docetaxel,trastuzumab every 3 weeks 1 cycle of trastuzumab	No	No	No	No	2357.00	2357.00	60	5 of 23	2.1	T2	N0	M0	IIa
UCHI_1026		wT-ddAC	TNBC	sim-hZnYAvgRv4	38.70525	17.209963	55.5	Residual	Residual	56.7 x 44.4 x 29.9	61	African American	Invasive Ductal Carcinoma	3	0	0	-	1	Modified (Dose reduced T & AC)	12 cycles of paclitaxel every 1 weeks 2 cycles of cyclophosphamide,doxorubicin every 2 weeks	No	No	No	No	2414.00	2414.00	<1	0 of 2	0	T3	N0	M0	IIb
UCHI_1027		wT-ddAC	TNBC	sim-E3MQm4y5Xz	17.118875	3.174377	81.5	Residual	Residual	37.5 x 36.3 x 31.5	62	African American	Invasive Ductal Carcinoma	3	10	0	-	1.4	Modified (Dose reduced T)	9 cycles of paclitaxel every 1 weeks 4 cycles of cyclophosphamide,doxorubicin every 2 weeks	No	No	Yes	No	2514.00	2514.00	<1	0 of 2	0	T2	N1	M0	IIb
UCHI_1028		TCH-ddAC	HR+/HER2+	sim-ndWzn9kmFC	28.31225	0.058263	99.8	Residual	pCR	87.6 x 36.7 x 30.8	63	African American	Invasive Ductal Carcinoma	2	90	50	+	2.44	Modified	2 cycles of carboplatin,docetaxel,trastuzumab every 3 weeks 4 cycles of cyclophosphamide,doxorubicin every 2 weeks	No	No	Yes	No	3578.00	3578.00		0 of 12	0	T1	N0	M0	Ia
UCHI_1030		wT-ddAC	TNBC	sim-GyCHzvcKxK	6.79575	0.031711	99.5	Residual	Residual	11.4 x 10.3 x 6.6	48	African American	Invasive Ductal Carcinoma	3	0	0	-	1.1	Modified (Dose reduced T)	11 cycles of paclitaxel every 1 weeks 4 cycles of cyclophosphamide,doxorubicin every 2 weeks	No	No	No	Yes	763.00	1088.00	40	0 of 2	0	T2	N1	M0	IIb
UCHI_1031		wT-ddAC	TNBC	sim-DCUH5vQeeP	282.350875	35.926656	87.3	Residual	Residual	100.8 x 95.5 x 43.9	33	African American	Invasive Ductal Carcinoma	3	0	0	1+	1.2	Standard	12 cycles of paclitaxel every 1 weeks 4 cycles of cyclophosphamide,doxorubicin every 2 weeks	No	No	Yes	No	2104.00	2104.00	10	2 of 5	2.5	T3	N1	M0	IIIa
UCHI_1032		wT-ddAC	TNBC	sim-J3ssRQU7Eb	35.52975	3.156642	91.1	Residual	Residual	96.7 x 69.6 x 42.3	62	African American	Invasive Ductal Carcinoma	3	0	0	-	1.1	Modified (Dose reduced T)	12 cycles of paclitaxel every 1 weeks 4 cycles of cyclophosphamide,doxorubicin every 2 weeks	No	No	Yes	No	811.00	811.00	20	1 of 17	3	T2	N1	M0	IIb
UCHI_1035		wT-ddAC	HR+/HER2-	sim-ZpJ2RvwHhP	3.507375	0.022234	99.4	Residual	Residual	14.1 x 10.6 x 9.1	28	African American	Invasive Ductal Carcinoma	2	90	77	-		Modified (Dose Reduction)	12 cycles of paclitaxel every 1 weeks 3 cycles of cyclophosphamide,doxorubicin every 2 weeks	No	No	Yes	No	3128.00	3128.00	5	0 of 5	0	T2	N0	M0	IIa
UCHI_1036		TCHP	HR-/HER2+	sim-RAhX6WScbr	6.3825	0.002763	100	pCR	pCR	0 x 0 x 0	61	Other	Invasive Ductal Carcinoma	3	0	0	+	3.5	Standard	6 cycles of carboplatin_TP,docetaxel_TP,pertuzumab_TP,trastuzumab_TP every 3 weeks 1 cycle of pertuzumab_TP,trastuzumab_TP	Yes	Yes	Yes	No	1429.00	1429.00	0	0 of 1	0	T2	N1	M0	IIb
UCHI_1040		ddAC-T	TNBC	sim-1f9V3TKzPR	5.631875	0.000705	100	pCR	pCR	0 x 0 x 0	49	Caucasian	Invasive Ductal Carcinoma	3	0	0	-		Standard	4 cycles of cyclophosphamide,doxorubicin every 2 weeks 4 cycles of paclitaxel every 2 weeks	Yes	Yes	Yes	No	1904.00	1904.00	0	0 of 2	0	T2	N0	M0	IIa
UCHI_1041		TCHP	HR-/HER2+	sim-aZxsMV11HR	4.039375	0.003512	99.9	pCR	pCR	0 x 0 x 0	77	African American	Invasive Ductal Carcinoma	3	0	0	3+	8.3	Uncertain	2 cycles of carboplatin_TP,paclitaxel every 3 weeks 3 cycles of carboplatin_TP,paclitaxel,pertuzumab_TP,trastuzumab_TP every 3 weeks 1 cycle of trastuzumab_TP	Yes	Yes	No	No	442.00	442.00	0	0 of 4	0	T2	N0	M0	IIa
UCHI_1042		TCH	HR+/HER2+	sim-wA8RxU3pQ4	12.361375	0.989025	92	Residual	Residual	39.8 x 19.9 x 16	70	African American	Invasive Ductal Carcinoma	3	90	10	+	3.8	Standard	4 cycles of carboplatin,docetaxel,trastuzumab every 3 weeks 2 cycles of carboplatin,trastuzumab every 3 weeks	Yes	Yes	Yes	No	3459.00	3459.00	0	0 of 23	0	T2	N1	M0	IIb
UCHI_1043		wT-ddAC	TNBC	sim-ET8m5NAspa	28.302625	0.00108	100	pCR	pCR	0 x 0 x 0	23	African American	Invasive Ductal Carcinoma	3	0	1	1+	1.31	Standard	12 cycles of paclitaxel every 1 weeks 4 cycles of cyclophosphamide,doxorubicin every 2 weeks	Yes	Yes	Yes	No	3742.00	3742.00	0	0 of 20	0	T3	N1	M0	IIIa
UCHI_1044		wT-ddAC	HR+/HER2-	sim-3Ccr1UdLRp	9.944875	0.030972	99.7	Residual	Residual	60.3 x 29.7 x 27.1	39	African American	Invasive Lobular Carcinoma	2	90	60	-		Modified	FAILED: goserelin	No	No	Yes	No	2344.00	2344.00	10	0 of 23	0	T1c	N2	M0	IIIa
UCHI_1046		wT-ddAC	HR+/HER2-	sim-JYZvcFmf5C	109.559625	15.527536	85.8	Residual	Residual	62.5 x 56.8 x 42.3	57	Caucasian	Invasive Ductal Carcinoma	3	20	0	-	1.9	Modified (See Schedule)	8 cycles of paclitaxel every 1 weeks 5 cycles of cyclophosphamide,doxorubicin every 2 weeks	No	No	Yes	No	1002.00	1002.00	15	0 of 2	0	T3	N1	M0	IIIa
UCHI_1047		wT-ddAC	TNBC	sim-D3ANFhMWzW	13.002	5.60E-05	100	pCR	pCR	0 x 0 x 0	60	African American	Invasive Ductal Carcinoma	3	1	0	-	1.24	Standard	12 cycles of paclitaxel every 1 weeks 4 cycles of cyclophosphamide,doxorubicin every 2 weeks	No	Yes	Yes	No	3218.00	3218.00	0	2 of 13	2.5	T2	N1	M0	IIb
UCHI_1049		TC	HR+/HER2-	sim-95ZXRybeA9	19.947875	11.885395	40.4	Residual	Residual	59.9 x 39.5 x 34.8	72	African American	Invasive Lobular Carcinoma	2	40	40	-	1.13	Standard	4 cycles of cyclophosphamide,docetaxel every 3 weeks	No	No	No	Yes	1486.00	1683.00	10	12 of 18	7	T3	N3	M0	IIIc
UCHI_1052		TCH	HR+/HER2+	sim-4bfbyC4Qw3	1.14875	0.038945	96.6	Residual	Residual	18 x 10.6 x 5.8	55	Caucasian	Invasive Ductal Carcinoma	2	80	80	+	11.4	Standard	6 cycles of carboplatin,docetaxel,trastuzumab every 3 weeks 1 cycle of trastuzumab	No	No	Yes	No	3548.00	3548.00		0 of 4	0	T2	N0	M0	IIa
UCHI_1055		wT-ddAC	TNBC	sim-JCAyNDPYEw	3.27475	3.30E-05	100	pCR	pCR	0 x 0 x 0	47	African American	Invasive Ductal Carcinoma	3	0	1	-	1.3	Standard	12 cycles of paclitaxel every 1 weeks 4 cycles of cyclophosphamide,doxorubicin every 2 weeks	Yes	Yes	Yes	No	1394.00	1394.00	0	0 of 3	0	T1c	N1	M0	IIa
UCHI_1057		TCH	HR-/HER2+	sim-aLJABTNWKc	4.17875	0.002015	100	pCR	pCR	0 x 0 x 0	67	Caucasian	Invasive Ductal Carcinoma	3	0	0	3+		Uncertain	EMPTY	Yes	Yes	Yes	No	2628.00	2628.00	0	0 of 3	0	T2	N0	M0	IIa
UCHI_1058		TCH	HR+/HER2+	sim-x8h3gcz7xd	5.401125	0.111367	97.9	Residual	Residual	70.7 x 20.1 x 19.1	53	African American	Invasive Ductal Carcinoma	2	90	15	3+		Standard	6 cycles of carboplatin,docetaxel,trastuzumab every 3 weeks 1 cycle of trastuzumab	Yes	Yes	Yes	No	3269.00	3269.00	0	0 of 3	0	T2	N0	M0	IIa
UCHI_1059		wT-ddAC	TNBC	sim-MVxPKm76bG	12.65675	0.806958	93.6	Residual	Residual	96.9 x 55 x 40.2	54		Invasive Ductal Carcinoma	3	0	0	2+	1.07	Standard	FAILED: eribulin	No	No	No	Yes	313.00	1449.00	70	0 of 3	0	T2	N0	M0	IIa
UCHI_1060		wT-ddAC	TNBC	sim-tDbaSvkJQd	17.41875	3.666271	79	Residual	Residual	57.7 x 42.3 x 23.7	48	African American	Invasive Ductal Carcinoma	3	0	0	-	1	Standard	12 cycles of paclitaxel every 1 weeks 4 cycles of cyclophosphamide,doxorubicin every 2 weeks	No	No	Yes	No	2515.00	2515.00	<1	0 of 3	0	T2	N1	M0	IIb
UCHI_1062		TCH	HR+/HER2+	sim-GrB2KaM6LZ	8.212125	0.158489	98.1	Residual	Residual	47.9 x 42.6 x 27.6	38	African American	Invasive Ductal Carcinoma	2	60	80	3+	6.7	Modified(Dose Modified)	6 cycles of carboplatin,docetaxel,trastuzumab every 3 weeks 1 cycle of trastuzumab	No	No	Yes	No	3628.00	3628.00		0 of 6	0	T3	N1	M0	IIIa
UCHI_1064		TCH	HR-/HER2+	sim-vJrsXJDH7V	3.33925	0.009874	99.7	pCR	pCR	0 x 0 x 0	45	African American	Adenocarcinoma	2	0	0	2+	11.3	Standard	6 cycles of carboplatin,docetaxel,trastuzumab every 3 weeks 1 cycle of trastuzumab	Yes	Yes	Yes	No	3635.00	3635.00	0	0 of 4	0	T2	N1	M0	IIb
UCHI_1066		ddAC-wT	TNBC	sim-yPB745UBpF	17.60625	1.463447	91.7	Residual	Residual	64 x 23.5 x 22.1	52	African American	Invasive Ductal Carcinoma	3	0	0	-	1.1	Modified (10 T cycles - dose reduced, 1 week extra gap in last AC cycle)	4 cycles of cyclophosphamide,doxorubicin every 2 weeks 10 cycles of paclitaxel every 1 weeks	No	No	Yes	No	1327.00	1327.00	15	0 of 3	0	T2	N0	M0	IIa
UCHI_1067		wTHP-ddAC	HR-/HER2+	sim-Ct1XEJa51z	8.5075	6.20E-05	100	pCR	pCR	0 x 0 x 0	43	African American	Invasive Ductal Carcinoma	3	0	0	2+	2.2	Modified (See Schedule)	1 cycles of paclitaxel,pertuzumab_TP,trastuzumab_TP every 1 weeks 2 cycles of paclitaxel,trastuzumab_TP every 1 weeks 1 cycles of paclitaxel,pertuzumab_TP,trastuzumab_TP every 1 weeks 2 cycles of paclitaxel,trastuzumab_TP every 1 weeks 1 cycles of paclitaxel,pertuzumab_TP,trastuzumab_TP every 1 weeks 2 cycles of paclitaxel,trastuzumab_TP every 1 weeks 1 cycles of paclitaxel,pertuzumab_TP,trastuzu…	Yes	Yes	Yes	No	716.00	716.00	0	0 of 2	0	T2	N0	M0	IIb
UCHI_1068		TCHP	HR-/HER2+	sim-e1B4Q13S8G	3.837125	0.000107	100	pCR	pCR	0 x 0 x 0	56	African American	Invasive Ductal Carcinoma	3	10	0	+	13.3	Standard	4 cycles of carboplatin_TP,docetaxel_TP,pertuzumab_TP,trastuzumab_TP every 3 weeks 2 cycles of docetaxel_TP,pertuzumab_TP,trastuzumab_TP every 3 weeks 1 cycle of trastuzumab_TP	Yes	Yes	Yes	No	1843.00	1843.00	0	0 of 5	0	T2	N0	M0	IIa
UCHI_1069		TC	TNBC	sim-rfgsXEzFnT	19.0455	0.041681	99.8	Residual	Residual	60.2 x 41 x 27.7	56	African American	Invasive Ductal Carcinoma	3	0	0	-	1.38	Uncertain	2 cycles of cyclophosphamide,docetaxel every 3 weeks	No	No	Yes	No	756.00	756.00	10	0 of 4	0	T3	N1	M0	IIIa
UCHI_1070		wT-ddAC	HR+/HER2-	sim-UVENNZNPP3	4.29475	0.016003	99.6	Residual	Residual	17.3 x 16.1 x 10.3	41	Caucasian	Invasive Ductal Carcinoma	2	90	75	1+	1.4	Standard	12 cycles of paclitaxel every 1 weeks 4 cycles of cyclophosphamide,doxorubicin every 2 weeks	No	No	Yes	No	2401.00	2401.00	30	1 of 29	7.5	T3	N0	M0	IIb
UCHI_1071		wT-ddAC	TNBC	sim-QB4mtTWAKb	22.90975	4.170996	81.8	Residual	Residual	86.6 x 54.4 x 52.5	59		Invasive Ductal Carcinoma	3	0	0	1+		Modified (Dose reduced T)	10 cycles of paclitaxel every 1 weeks 4 cycles of cyclophosphamide,doxorubicin every 2 weeks	No	No	Yes	No	315.00	315.00	5	11 of 13	40	T2	N1	M0	IIb
UCHI_1073		ddAC-wT	HR+/HER2-	sim-YtXd4W11kD	0.7655	0.005959	99.2	pCR	pCR	0 x 0 x 0	43	Caucasian	Invasive Ductal Carcinoma	3	95	5	-		Standard	FAILED: 'float' object has no attribute 'split'	No	Yes	Yes	No	1981.00	1981.00	0	1 of 5	2.1	T2	N1	M0	IIb
UCHI_1074		ddAC-TCarbo	HR+/HER2-	sim-NGGBMbKzRk	2.637	6.80E-05	100	pCR	pCR	0 x 0 x 0	45	Caucasian	Invasive Ductal Carcinoma	3	15	0	-	1.1	Standard	4 cycles of cyclophosphamide,doxorubicin every 2 weeks 4 cycles of carboplatin,docetaxel every 3 weeks	Yes	Yes	Yes	No	2209.00	2209.00	0	0 of 3	0	T2	N0	M0	IIa
UCHI_1075		wT-ddAC	HR+/HER2-	sim-23azxPcy5X	4.564375	0.498308	89.1	Residual	Residual	20 x 19.7 x 17.2	53	African American	Invasive Ductal Carcinoma	2	90	0	-	0.3	Standard	12 cycles of paclitaxel every 1 weeks 4 cycles of cyclophosphamide,doxorubicin every 2 weeks	No	No	Yes	No	1173.00	1173.00	1	0 of 1	0	T2	N1	M0	IIb
UCHI_1076		THP	HR-/HER2+	sim-5E7UvbaYn7	10.7545	0.005793	99.9	pCR	pCR	0 x 0 x 0	64	African American	Invasive Ductal Carcinoma	3	0	0	+	5.8	Standard	2 cycles of docetaxel_TP,pertuzumab_TP,trastuzumab_TP every 3 weeks 4 cycles of docetaxel_TP,trastuzumab_TP every 3 weeks 2 cycles of trastuzumab_TP every 3 weeks	Yes	Yes	Yes	No	2341.00	2341.00	0	0 of 2	0	T1c	N0	M0	Ia
UCHI_1077		TCHP	HR-/HER2+	sim-EK7dhSUH6S	8.002125	0.001595	100	pCR	pCR	0 x 0 x 0	57	Caucasian	Invasive Ductal Carcinoma	2	0	0	3+	7.8	Standard	6 cycles of carboplatin_TP,docetaxel_TP,pertuzumab_TP,trastuzumab_TP every 3 weeks	Yes	Yes	Yes	No	1320.00	1320.00	0	0 of 1	0	T2	N0	M0	IIa
UCHI_1078		wTH-ddAC	TNBC	sim-6QMYLABPZh	25.147125	6.539182	74	Residual	Residual	55.1 x 48.7 x 48.6	58	African American	Invasive Ductal Carcinoma	3	0	0	1+	1.13	Modified (See Schedule)	12 cycles of paclitaxel,trastuzumab every 1 weeks 4 cycles of cyclophosphamide,doxorubicin every 2 weeks	No	No	No	No	3632.00	3632.00	10	0 of 2	0	T3	N0	M0	IIb
UCHI_1079		TC	TNBC	sim-JNa7AAvbU4	35.719875	0.059144	99.8	Residual	Residual	69.8 x 47.3 x 36.6	52	Caucasian	Invasive Ductal Carcinoma	3	0	0	-	1.08	Standard	4 cycles of cyclophosphamide,docetaxel every 3 weeks	No	No	Yes	No	3574.00	3574.00	30	1 of 19	14	T2	N3b	M0	IIIc
UCHI_1080		ddAC-wT	HR+/HER2-	sim-wESVAKszAH	0.481875	0.010421	97.8	Residual	pCR	36.3 x 9.6 x 3.9	56	Caucasian	Invasive Ductal Carcinoma	3	90	10	2+	1.1	Modified(Only 3 T cycles)	4 cycles of cyclophosphamide,doxorubicin every 2 weeks 3 cycles of paclitaxel every 1 weeks	No	No	Yes	No	499.00	499.00	2	1 of 4	2	T1b	N1	M0
UCHI_1081		wT-ddAC	TNBC	sim-SVrEgwp16J	8.96075	0.268848	97	Residual	Residual	25.2 x 20.9 x 17.9	58	Caucasian	Invasive Ductal Carcinoma	3	0	0	1+		Standard	12 cycles of paclitaxel every 1 weeks 4 cycles of cyclophosphamide,doxorubicin every 2 weeks	Yes	Yes	Yes	No	2564.00	2564.00	0	0 of 4	0	T2	N0	M0	IIa
UCHI_1082		AC	TNBC	sim-NPX146PHKS	7.719	0.002288	100	pCR	pCR	0 x 0 x 0	50	African American	Invasive Ductal Carcinoma	3	10	0	-	1.06	Standard	4 cycles of cyclophosphamide,doxorubicin every 3 weeks	Yes	Yes	Yes	No	3585.00	3585.00	0	0 of 5		T2	N0	M0	IIa
UCHI_1083		wTHP-ddAC	TNBC	sim-Ze5CSX5167	12.4215	0.049945	99.6	Residual	Residual	44.9 x 44.6 x 43.1	75	African American	Invasive Ductal Carcinoma	3	0	0	1+	1.2	Modified (Dose reduced T)	4 cycles of paclitaxel every 0 weeks 1 cycles of pertuzumab_TP,trastuzumab_TP every 1 weeks 2 cycles of paclitaxel every 1 weeks 1 cycles of pertuzumab_TP,trastuzumab_TP every 1 weeks 2 cycles of paclitaxel every 1 weeks 1 cycles of paclitaxel,pertuzumab_TP,trastuzumab_TP every 1 weeks 2 cycles of paclitaxel every 1 weeks 4 cycles of cyclophosphamide,doxorubicin every 4 weeks 1 cycle of pertuzuma…	No	No	Yes	No	1283.00	1283.00	1	1 of 9	3	T2	N1	M0	IIb
UCHI_1084		wT-ddAC	HR+/HER2-	sim-kTBKpdmLY1	4.612375	0.810346	82.4	Residual	Residual	104.6 x 87.4 x 22.4	42	African American	Invasive Ductal Carcinoma	3	25	0	-	1.5	Modified (Dose reduced T)	12 cycles of paclitaxel every 1 weeks 4 cycles of cyclophosphamide,doxorubicin every 2 weeks	No	No	Yes	No	2283.00	2283.00	10	0 of 1	0	T1c	N0	M0	Ia
UCHI_1086		wT-ddAC	TNBC	sim-ZYwcrQRVt8	1.39325	0.00264	99.8	pCR	pCR	0 x 0 x 0	61	Other	Invasive Ductal Carcinoma	3	0	0	-	1.1	Standard	12 cycles of paclitaxel every 1 weeks 4 cycles of cyclophosphamide,doxorubicin every 2 weeks	No	No	Yes	No	1423.00	1423.00		0 of 3	0	T1	N0	M0	Ia
UCHI_1087		wT-ddAC	TNBC	sim-Hm4tPMpQfk	4.017375	2.50E-05	100	pCR	pCR	0 x 0 x 0	42	Caucasian	Invasive Ductal Carcinoma	3	10	0	-	1.3	Standard	12 cycles of paclitaxel every 1 weeks 4 cycles of cyclophosphamide,doxorubicin every 2 weeks	Yes	Yes	Yes	No	1440.00	1440.00	0	0 of 3	0	T2	N1	M0	IIb
UCHI_1088		wT-ddAC	HR+/HER2-	sim-cwGEbXDAKy	2.379875	0.61424	74.2	Residual	Residual	16.5 x 14 x 9.2	55	Caucasian	Invasive Ductal Carcinoma	3	94	25	-		Standard	12 cycles of paclitaxel every 1 weeks 4 cycles of cyclophosphamide,doxorubicin every 2 weeks	No	No	Yes	No	1422.00	1422.00	10	0 of 4	0	T4	N0	M0	IIIb
UCHI_1089		TCH	HR+/HER2+	sim-AtkRH7Re1Q	4.011625	0.69415	82.7	Residual	Residual	72.6 x 18.6 x 15.4	34	African American	Invasive Ductal Carcinoma	2	80	5	+	9.4	Standard	6 cycles of carboplatin,docetaxel,trastuzumab every 3 weeks 1 cycle of trastuzumab	No	No	Yes	No	3450.00	3450.00	50	0 of 3	0	T2	N0	M0	IIa
UCHI_1090		wT-ddAC	TNBC	sim-19R8skYnJz	227.411125	0.031801	100	pCR	pCR	0 x 0 x 0	37	African American	Invasive Ductal Carcinoma	3	0	0	-	1	Standard	12 cycles of paclitaxel every 1 weeks 4 cycles of cyclophosphamide,doxorubicin every 2 weeks	Yes	Yes	Yes	No	860.00	860.00	0	0 of 24	0	T3	N2b	M0	IIIa
UCHI_1091		TCHP	HR+/HER2+	sim-fmQB8YGHGN	5.19425	0.010637	99.8	Residual	pCR	22 x 16.2 x 10.8	56	African American	Invasive Ductal Carcinoma	3	90	60	3+		Modified	5 cycles of carboplatin_TP,docetaxel_TP,pertuzumab_TP,trastuzumab_TP every 3 weeks 1 cycles of pertuzumab_TP,trastuzumab_TP every 3 weeks 1 cycle of trastuzumab_TP	No	No	Yes	No	1170.00	1170.00	1	0 of 3	0	T2	N0	M0	IIa
UCHI_1092		wT-ddAC	TNBC	sim-58KXQ8Jz24	25.19075	0.335275	98.7	Residual	Residual	53.4 x 40.2 x 29.8	57		Invasive Ductal Carcinoma	3	0	0	-	1.4	Standard	12 cycles of paclitaxel every 1 weeks 4 cycles of cyclophosphamide,doxorubicin every 2 weeks	No	No	Yes	No	553.00	553.00	50	0 of 2	0	T2	N0	M0
UCHI_1093		TCHP	HR-/HER2+	sim-h89kWY6FWk	1.860375	3.00E-06	100	pCR	pCR	0 x 0 x 0	56	Caucasian	Invasive Ductal Carcinoma	3	0	0	+	6.4	Uncertain	1 cycles of carboplatin_TP,docetaxel_TP,pertuzumab_TP,trastuzumab_TP every 3 weeks 1 cycles of carboplatin_TP,docetaxel_TP,trastuzumab_TP every 3 weeks 4 cycles of carboplatin_TP,docetaxel_TP,pertuzumab_TP,trastuzumab_TP every 3 weeks 11 cycles of trastuzumab_TP every 3 weeks	Yes	Yes	Yes	No	2395.00	2395.00	0	0 of 18		T1c	N1	M0	IIa
UCHI_1096		wT-ddAC	TNBC	sim-fCNSPYWEPt	8.815625	0.000188	100	pCR	pCR	0 x 0 x 0	48		Invasive Ductal Carcinoma	3	0	1	-	1	Standard	12 cycles of paclitaxel every 1 weeks 4 cycles of cyclophosphamide,doxorubicin every 2 weeks	Yes	Yes	Yes	No	677.00	677.00	0	0 of 4	0	T2	N0	M0
UCHI_1097		wT-ddAC	TNBC	sim-r9zJSvsUMA	3.346875	2.90E-05	100	pCR	pCR	0 x 0 x 0	44	Caucasian	Invasive Ductal Carcinoma	3	0	0	1+		Standard	12 cycles of paclitaxel every 1 weeks 4 cycles of cyclophosphamide,doxorubicin every 2 weeks	Yes	Yes	Yes	No	3002.00	3002.00	0	0 of 4	0	T2	N0	M0	IIa
UCHI_1098		TCHP	HR+/HER2+	sim-bpspZVpG6B	17.469625	0.083187	99.5	Residual	Residual	76.4 x 41.4 x 32.4	28	African American	Invasive Ductal Carcinoma	3	80	50	+	6.9	Modified	6 cycles of carboplatin_TP,docetaxel_TP,pertuzumab_TP,trastuzumab_TP every 3 weeks 1 cycle of trastuzumab_TP	No	No	Yes	No	1999.00	1999.00	<5	0 of 5	0	T1b	N1	M0	IIa
UCHI_1099		wT-ddAC	HR+/HER2-	sim-p1GDfGA4Gb	9.615875	0.048149	99.5	Residual	Residual	34.7 x 30.1 x 17.5	63	African American	Invasive Ductal Carcinoma	3	90	20	-	1.35	Standard	12 cycles of paclitaxel every 1 weeks 4 cycles of cyclophosphamide,doxorubicin every 2 weeks	No	No	No	Yes	680.00	689.00	<5	6 of 18	5	T2	N1	M0	IIb
UCHI_1100_1	Yes	wT-ddAC	HR+/HER2-	sim-af2PpvUnyy	0.437	0.001396	99.7	pCR	pCR	0 x 0 x 0	55	Caucasian	Invasive Ductal Carcinoma	1	95	0	-		Modified	11 cycles of paclitaxel every 1 weeks 4 cycles of cyclophosphamide,doxorubicin every 2 weeks	No	No	Yes	No	1938.00	1938.00		0 of 5	0	T1c	N0	M0	Ia
UCHI_1100_2	Yes	wT-ddAC	TNBC	sim-ZBfMAEGmHe	3.55625	0.000262	100	pCR	pCR	0 x 0 x 0	55	Caucasian	Invasive Ductal Carcinoma	2	0	0	-		Modified	11 cycles of paclitaxel every 1 weeks 4 cycles of cyclophosphamide,doxorubicin every 2 weeks	Yes	Yes	Yes	No	1938.00	1938.00	0	0 of 2	0	T2	N0	M0	IIa
UCHI_1102		TC	HR+/HER2-	sim-5DPATMbUV2	10.741875	3.562731	66.8	Residual	Residual	63.5 x 58 x 37.8	30	Asian	Invasive Ductal Carcinoma	2	90	60	1+		Standard	4 cycles of cyclophosphamide,docetaxel every 3 weeks	No	No	Yes	Yes	1286.00	2378.00	20	0 of 5	0	T2	N0	M0	IIa
UCHI_1103		wT-ddAC	TNBC	sim-9wVe39xv8d	1.829625	1.10E-05	100	pCR	pCR	0 x 0 x 0	55	African American	Invasive Ductal Carcinoma	3	0	0	-	1.1	Standard	12 cycles of paclitaxel every 1 weeks 4 cycles of cyclophosphamide,doxorubicin every 2 weeks	Yes	Yes	Yes	No	3721.00	3721.00	0	0 of 3	0	T2	N0	M0	IIa
UCHI_1108		wT-ddAC	HR+/HER2-	sim-HnRAw53m7a	10.104375	0.250005	97.5	Residual	Residual	85.8 x 73.9 x 44.2	51	African American	Invasive Lobular Carcinoma	3	80	5	-	1.5	Standard	12 cycles of paclitaxel every 1 weeks 4 cycles of cyclophosphamide,doxorubicin every 2 weeks	No	No	No	Yes	1385.00	1764.00	50	12 of 13	12	T1c	N1	M0	IIa
UCHI_1109		wT	TNBC	sim-pmzUnmy9kM	2.184625	0.153447	93	Residual	Residual	23.7 x 9.9 x 6.9	76	African American	Invasive Ductal Carcinoma	3	0	0	1+	0.96	Standard	12 cycles of paclitaxel every 1 weeks	No	No	Yes	No	1052.00	1052.00		0 of 4	0	T1c	N0	M0	Ia
UCHI_1110		ddAC-T	TNBC	sim-n1rH5VJkN5	12.864625	0.225662	98.2	Residual	Residual	34.5 x 26.6 x 16.9	73	African American	Invasive Ductal Carcinoma	3	0	0	2+	2.01	Standard	4 cycles of cyclophosphamide,doxorubicin every 2 weeks 4 cycles of paclitaxel every 2 weeks	No	No	No	No	583.00	699.00	80	0 of 3	0	T3	N0	M0	IIb
UCHI_1111		TCHP	HR-/HER2+	sim-7reN1tBPTA	1.73375	0.000375	100	pCR	pCR	0 x 0 x 0	71	Caucasian	Invasive Ductal Carcinoma	3	0	0	3+	12.7	Standard	6 cycles of carboplatin_TP,docetaxel_TP,pertuzumab_TP,trastuzumab_TP every 3 weeks 1 cycle of trastuzumab_TP	Yes	Yes	Yes	No	1613.00	1613.00	0	0 of 2	0	T2	N0	M0	IIa
UCHI_1113		wT-ddAC	HR+/HER2-	sim-vQev76pF8U	22.168375	0.112689	99.5	Residual	Residual	60.1 x 29.2 x 16.5	48	Caucasian	Invasive Ductal Carcinoma	2	90	90	-	1	Uncertain	FAILED: goserelin	No	No	Yes	No	2921.00	2921.00		0 of 3	0	T3	N0	M0	IIb
UCHI_1114		TCH	HR-/HER2+	sim-z7gN7eQr1z	4.905125	0.001399	100	pCR	pCR	0 x 0 x 0	62	Other	Invasive Ductal Carcinoma	3	0	0	3+	5.6	Uncertain	EMPTY	Yes	Yes	Yes	No	363.00	363.00	0	0 of 6	0	T2	N0	M0	IIa
UCHI_1115		wT-ddAC	TNBC	sim-UAUTwnxvpV	5.227	3.169653	39.4	Residual	Residual	67.9 x 53.6 x 19.8	57	African American	Invasive Ductal Carcinoma	3	0	0	-	1.2	Standard	12 cycles of paclitaxel every 1 weeks 4 cycles of cyclophosphamide,doxorubicin every 2 weeks	No	No	Yes	No	3783.00	3783.00	1	0 of 2	0	T2	N0	M0	IIa
UCHI_1117		ddAC-T	TNBC	sim-KCUGQ2A2Xg	146.357875	0.19665	99.9	pCR	pCR	0 x 0 x 0	69	Caucasian	Invasive Ductal Carcinoma	3	0	0	1+	1.15	Standard	4 cycles of cyclophosphamide,doxorubicin every 2 weeks 4 cycles of paclitaxel every 2 weeks	Yes	Yes	Yes	No	3783.00	3783.00	0	0 of 2	0	T4d	N1	M0	IIIb
UCHI_1119		ddAC-T	HR+/HER2-	sim-UNv5EtcZK9	27.348875	0.392488	98.6	Residual	Residual	56.5 x 40.1 x 15.4	61	African American	Invasive Ductal Carcinoma	2	90	0	-	1	Standard	4 cycles of cyclophosphamide,doxorubicin every 2 weeks 4 cycles of paclitaxel every 2 weeks	No	No	No	Yes	491.00	919.00	30	8 of 13	10	T3	N2	M0	IIIa
UCHI_1122		TCHP	TNBC	sim-YQ5AWdgXb6	3.847875	0.023235	99.4	Residual	Residual	69 x 20.7 x 12.2	42	Caucasian	Invasive Ductal Carcinoma	3	0	0	-	12	Standard	6 cycles of carboplatin_TP,docetaxel_TP,trastuzumab_TP every 3 weeks 1 cycle of trastuzumab_TP	No	No	No	Yes	612.00	912.00	>90	5 of 29	12	T2	N2	M0	IIIa
UCHI_1123		wTH - ddAC	HR-/HER2+	sim-5m8EMx1fn3	3.620125	9.00E-06	100	pCR	pCR	0 x 0 x 0	43	Other	Invasive Ductal Carcinoma	2	0	0	+	7.81	Uncertain	EMPTY	Yes	Yes	Yes	No	714.00	714.00	0	0 of 4	0	T2	N0	M0	IIa
UCHI_1124		wT-ddAC	HR+/HER2-	sim-sQzR6LzF5y	4.281	0.017495	99.6	Residual	Residual	24.7 x 18 x 13.2	35	Other	Invasive Ductal Carcinoma	3	0	50	1+	4.8	Standard	12 cycles of paclitaxel every 1 weeks 4 cycles of cyclophosphamide,doxorubicin every 2 weeks	No	No	Yes	Yes	370.00	405.00	<10	1 of 5	1	T2	N1	M0	Ib
UCHI_1125		wTH-ddAC	HR+/HER2+	sim-FYfsFCwgmY	2.141375	0.01139	99.5	Residual	Residual	11 x 6.6 x 6.2	55	African American	Invasive Ductal Carcinoma	3	80	60	+	9.5	Standard	12 cycles of paclitaxel,trastuzumab every 1 weeks 4 cycles of cyclophosphamide,doxorubicin every 2 weeks	No	No	Yes	No	3361.00	3361.00	<5	0 of 4	0	T2	N0	M0	IIa
UCHI_1126		wTH-ddAC	HR-/HER2+	sim-CgaBJw4sUa	4.314875	0.001004	100	pCR	pCR	0 x 0 x 0	56	Asian	Invasive Ductal Carcinoma	3	0	0	3+	7.93	Modified(Schedule)	12 cycles of paclitaxel,trastuzumab every 1 weeks 4 cycles of cyclophosphamide,doxorubicin every 2 weeks 2 cycles of trastuzumab every 3 weeks	No	No	Yes	No	3029.00	3029.00	<3	0 of 17	0	T2	N1	M0	IIb
UCHI_1127		TCH	HR+/HER2+	sim-fGRP4YnJaL	5.234	0.05242	99	Residual	Residual	27.1 x 14.3 x 9.3	35	African American	Invasive Ductal Carcinoma	2	70	60	3+	9.9	Standard	1 cycles of carboplatin,docetaxel,docetaxel every 0 weeks 1 cycles of trastuzumab every 3 weeks 4 cycles of carboplatin,docetaxel,trastuzumab every 3 weeks 1 cycles of carboplatin,trastuzumab every 3 weeks 2 cycles of trastuzumab every 3 weeks	No	No	Yes	No	1406.00	1406.00	<1	0 of 4	0	T2	N0	M0	IIa
UCHI_1130		ddAC-wT	TNBC	sim-frL2SNFnJd	10.4755	0.000403	100	pCR	pCR	0 x 0 x 0	59	African American	Invasive Ductal Carcinoma	2	0	0	2+	1.1	Uncertain	EMPTY	No	No	Yes	No	3277.00	3277.00	<1	0 of 19	0	T2	N1	M0	IIb
UCHI_1131		wT-ddAC	TNBC	sim-yrrsb1A26n	6.011625	0.000156	100	pCR	pCR	0 x 0 x 0	54	African American	Invasive Ductal Carcinoma	3	0	0	1+		Standard	12 cycles of paclitaxel every 1 weeks 4 cycles of cyclophosphamide,doxorubicin every 2 weeks	Yes	Yes	Yes	No	3079.00	3079.00	<1	0 of 4	0	T2	N0	M0	IIa
UCHI_1133		TCHP	HR+/HER2+	sim-56RWeMAPef	3.789375	0.009965	99.7	pCR	pCR	0 x 0 x 0	33	Caucasian	Invasive Ductal Carcinoma	2	90	90	3+	9.4	Uncertain	1 cycle of trastuzumab	Yes	Yes	Yes	No	1801.00	1801.00	0	0 of 5	0	T1c	N0	M0	Ia
UCHI_1134		ddAC-TH	HR+/HER2+	sim-vhpp3K31mJ	5.00075	0.00935	99.8	pCR	pCR	0 x 0 x 0	60	Caucasian	Invasive Ductal Carcinoma	2	90	0	2+	3.7	Modified	4 cycles of cyclophosphamide,doxorubicin every 2 weeks 1 cycles of trastuzumab every 0 weeks 1 cycles of paclitaxel every 2 weeks 3 cycles of paclitaxel,trastuzumab every 2 weeks 3 cycles of trastuzumab every 3 weeks	Yes	Yes	Yes	No	2812.00	2812.00	0	0 of 3	0	T2	N0	M0	IIa
UCHI_1136		wT-ddAC	HR+/HER2-	sim-mWrsm4fRDN	42.868125	21.353805	50.2	Residual	Residual	61.2 x 49.1 x 36.7	40	African American	Invasive Ductal Carcinoma	3	20	0	1+	1.8	Uncertain	EMPTY	No	No	Yes	No	2924.00	2924.00	60	0 of 2	0	T3	N1	M0	IIIa
UCHI_1137		wT-ddAC	HR+/HER2-	sim-TnpJsxXXWP	38.8875	15.320777	60.6	Residual	Residual	117.6 x 65.3 x 33	35	African American	Invasive Ductal Carcinoma	2	90	80	2+	1.1	Modified	FAILED: goserelin	No	No	No	Yes	1021.00	2564.00	10	12 of 14	25	T2	N1	M0	IIb
UCHI_1138		wT-ddAC	TNBC	sim-1f4yVkAX8S	7.900125	1.00046	87.3	Residual	Residual	25 x 19 x 14.1	43	Caucasian	Metaplastic Carcinoma	3	0	0	1+		Standard	12 cycles of paclitaxel every 1 weeks 4 cycles of cyclophosphamide,doxorubicin every 2 weeks	No	No	Yes	No	1376.00	1376.00	10	0 of 4	0	T2	N0	M0	IIa
UCHI_1139		wT-ddAC	TNBC	sim-cMzTM33FAE	22.7765	0.020609	99.9	pCR	pCR	0 x 0 x 0	68	African American	Invasive Ductal Carcinoma	3	0	0	-	1.1	Standard	4 cycles of cyclophosphamide,doxorubicin every 2 weeks 12 cycles of paclitaxel every 1 weeks	No	Yes	Yes	No	1372.00	1372.00	0	6 of 11	16	T2	N1	M0	IIb
UCHI_1142		wTH-ddAC	HR-/HER2+	sim-nA26Z53ByF	84.922125	0.304007	99.6	Residual	Residual	112.8 x 70.5 x 42.1	45	Caucasian	Invasive Ductal Carcinoma	3	0	0	3+	0.71	Modified(Schedule)	1 cycles of trastuzumab every 1 weeks 2 cycles of paclitaxel every 1 weeks 9 cycles of paclitaxel,trastuzumab every 1 weeks 4 cycles of cyclophosphamide,doxorubicin every 2 weeks	No	No	Yes	No	3037.00	3037.00	<1	0 of 28	0	T3	N1	M0	IIIa
UCHI_1146_1	Yes	wT-ddAC	HR+/HER2-	sim-HbJTUYeJna	0.5295	0.001611	99.7	pCR	pCR	0 x 0 x 0	50	Caucasian	Invasive Ductal Carcinoma	3	90	90	-	1.1	Standard	12 cycles of paclitaxel every 1 weeks 4 cycles of cyclophosphamide,doxorubicin every 2 weeks	No	No	Yes	No	2943.00	2943.00	5	0 of 3	0	T1c	N0	M0	Ia
UCHI_1146_2	Yes	wT-ddAC	HR+/HER2-	sim-SCSt6QdhyQ	5.87775	1.324259	77.5	Residual	Residual	22.2 x 19.1 x 13.7	50	Caucasian	Invasive Ductal Carcinoma	3	7.5	40	-	1	Standard	12 cycles of paclitaxel every 1 weeks 4 cycles of cyclophosphamide,doxorubicin every 2 weeks	Yes	Yes	Yes	No	2943.00	2943.00	0	0 of 5	0	T2	N0	M0	IIa
UCHI_1149		wT-ddAC	TNBC	sim-UdHNYmvrpm	10.611375	0.00309	100	pCR	pCR	0 x 0 x 0	73	Caucasian	Invasive Ductal Carcinoma	3	0	0	1+		Standard	12 cycles of paclitaxel every 1 weeks 4 cycles of cyclophosphamide,doxorubicin every 2 weeks	Yes	Yes	Yes	No	3052.00	3052.00	0	0 of 3	0	T1b	N1	M0	IIa
UCHI_1152		wT-ddAC	TNBC	sim-S6SUwxYnSs	9.643625	3.487762	63.8	Residual	Residual	27.6 x 26.7 x 22.7	49		Invasive Ductal Carcinoma	3	0	0	-	1.09	Standard	12 cycles of paclitaxel every 1 weeks 4 cycles of cyclophosphamide,doxorubicin every 2 weeks	No	No	Yes	No	1280.00	1280.00	40	2 of 31	7	T2	N1	M0
UCHI_1153		wT-ddAC	HR+/HER2-	sim-8YnRXhDdTb	9.660375	0.024248	99.7	Residual	Residual	20.2 x 13.8 x 10.8	44	Caucasian	Invasive Ductal Carcinoma	2	31	44	-	1.1	Standard	12 cycles of paclitaxel every 1 weeks 4 cycles of cyclophosphamide,doxorubicin every 2 weeks	No	No	Yes	No	2861.00	2861.00	60	0 of 3	0	T2	N0	M0	IIa
UCHI_1157		TCH	HR-/HER2+	sim-RxfrUcvFpF	41.44825	1.734516	95.8	Residual	Residual	89.9 x 82.6 x 55.1	44	African American	Invasive Ductal Carcinoma	2	0	5	+	8.4	Standard	2 cycles of trastuzumab every 3 weeks 6 cycles of carboplatin,docetaxel,trastuzumab every 3 weeks 1 cycle of trastuzumab	No	No	Yes	No	2880.00	2880.00	<1	0 of 5	0	T2	N0	M0	IIa
UCHI_1158		wT-ddAC	HR+/HER2-	sim-nbCWwSfaFn	15.201125	0.077669	99.5	Residual	Residual	67.9 x 32.8 x 17.4	32	Caucasian	Invasive Ductal Carcinoma	3	90	80	-	1.6	Standard	12 cycles of paclitaxel every 1 weeks 4 cycles of cyclophosphamide,doxorubicin every 2 weeks	No	No	Yes	No	2390.00	2390.00	5	9 of 16	8	T3	N1	M0	IIIa
UCHI_1159		wT-ddAC	TNBC	sim-TU27yBNQAD	1.21875	7.00E-06	100	pCR	pCR	0 x 0 x 0	37	African American	Invasive Ductal Carcinoma	3	0	0	-	1.1	Standard	12 cycles of paclitaxel every 1 weeks 4 cycles of cyclophosphamide,doxorubicin every 2 weeks	Yes	Yes	Yes	No	2334.00	2334.00	0	0 of 21	0	T2	N1	M0	IIb
UCHI_1160		wT-ddAC	HR+/HER2-	sim-aHT7kMpEcx	11.115375	0.13811	98.8	Residual	Residual	18.6 x 13.4 x 9.9	48	Caucasian	Invasive Ductal Carcinoma	3	90	0	1+	0.71	Standard	12 cycles of paclitaxel every 1 weeks 4 cycles of cyclophosphamide,doxorubicin every 2 weeks	No	No	Yes	No	1049.00	1049.00	5	0 of 3	0	T2	N0	M0	IIa
UCHI_1161		wT-ddAC	TNBC	sim-A5ypSwswgF	178.683625	102.462828	42.7	Residual	Residual	105.1 x 82.6 x 74.2	70	Caucasian	Invasive Ductal Carcinoma	2	0	0	-	1.1	Modified (Dose Reduction)	6 cycles of paclitaxel every 1 weeks 5 cycles of cyclophosphamide,doxorubicin every 2 weeks	No	No	Yes	No	164.00	197.00	30	6 of 12	41	T4b	N2a	M0	IIIb
UCHI_1163		wT-ddAC	HR+/HER2-	sim-seegmt1VBy	3.413375	8.10E-05	100	pCR	pCR	0 x 0 x 0	34	Caucasian	Invasive Ductal Carcinoma	3	29	0	-		Standard	12 cycles of paclitaxel every 1 weeks 4 cycles of cyclophosphamide,doxorubicin every 2 weeks	Yes	Yes	Yes	No	1099.00	1099.00	0	0 of 12	0	T2	N1	M0	IIb
UCHI_1165		TCHP	HR+/HER2+	sim-vNnNCMQ5J4	4.46825	0.362574	91.9	Residual	Residual	20.1 x 13.1 x 12.1	38	Other	Invasive Ductal Carcinoma	2	90	25	2+	7.8	Modified	3 cycles of carboplatin_TP,docetaxel_TP,pertuzumab_TP,trastuzumab_TP every 3 weeks 2 cycles of docetaxel_TP,pertuzumab_TP,trastuzumab_TP every 3 weeks	No	No	Yes	No	2415.00	2415.00	<1	0 of 4	0	T2	N1	M0	IIb
UCHI_1167		wT-ddAC(Gemcitibine)	TNBC	sim-G9GXdd4JeX	8.1925	0.039386	99.5	Residual	Residual	19 x 13.6 x 13.2	33	Caucasian	Invasive Ductal Carcinoma	3	0	0	-		Uncertain	FAILED: gemcitabine	No	No	Yes	Yes	1714.00	2540.00	50	0 of 1	0	T1c	N0	M0	Ia
UCHI_1168		wT-ddAC	TNBC	sim-DkTmsYQyAx	6.30925	0.099905	98.4	Residual	Residual	64.5 x 25.7 x 18	31	Caucasian	Invasive Ductal Carcinoma	3	0	0	-		Modified (Dose Reduction)	6 cycles of paclitaxel every 1 weeks 4 cycles of cyclophosphamide,doxorubicin every 2 weeks	No	No	Yes	No	2466.00	2466.00	<1	0 of 22	0	T2	N2	M0	IIIa
UCHI_1169		wTHP-ddAC	HR-/HER2+	sim-LkDBZtDFVx	7.944125	0.000181	100	pCR	pCR	0 x 0 x 0	23	African American	Invasive Ductal Carcinoma	3	1	0	3+	10.3	Modified	1 cycles of paclitaxel,pertuzumab_TP,trastuzumab_TP every 1 weeks 2 cycles of paclitaxel,trastuzumab_TP every 1 weeks 1 cycles of paclitaxel,pertuzumab_TP,trastuzumab_TP every 1 weeks 2 cycles of paclitaxel,trastuzumab_TP every 2 weeks 1 cycles of paclitaxel,pertuzumab_TP,trastuzumab_TP every 1 weeks 2 cycles of paclitaxel,trastuzumab_TP every 1 weeks 1 cycles of paclitaxel,pertuzumab_TP,trastuzu…	Yes	Yes	Yes	No	2535.00	2535.00	0	0 of 7	0	T2	N2a	M0	IIIa
UCHI_1170		TCHP	HR-/HER2+	sim-KnEWSQtATc	9.738375	0.020634	99.8	Residual	Residual	61.1 x 28.1 x 18.2	53	African American	Invasive Ductal Carcinoma	3	0	0	3+	10.2	Standard	6 cycles of carboplatin_TP,docetaxel_TP,pertuzumab_TP,trastuzumab_TP every 3 weeks	No	No	No	Yes	462.00	711.00		8 of 25	7	T3	N2	M0	IIIa
UCHI_1171		wT-ddAC	TNBC	sim-3RdW2fErtW	5.3895	0.018945	99.6	Residual	Residual	42.3 x 16.3 x 13.5	63	Caucasian	Invasive Ductal Carcinoma	3	0	8	2+	1.3	Standard	12 cycles of paclitaxel every 1 weeks 4 cycles of cyclophosphamide,doxorubicin every 2 weeks	No	No	Yes	No	2373.00	2373.00	<1	0 of 2	0	T2	N0	M0	IIa
UCHI_1172		TCHP	HR+/HER2+	sim-3n8rFYNURF	1.696125	0.090978	94.6	Residual	Residual	9.9 x 8.3 x 6.3	38	African American	Invasive Ductal Carcinoma	3	90	20	2+	1.9	Modified	FAILED: goserelin	No	No	Yes	No	1953.00	1953.00	<5	1 of 22	4.5	T1c	N0	M0	Ia
UCHI_1173		wTHP-ddAC	HR+/HER2+	sim-WKS3X139Hb	8.99275	0.114473	98.7	Residual	Residual	35.8 x 26.3 x 13.3	51	African American	Invasive Ductal Carcinoma	3	90	80	+	8.8	Modified	1 cycles of paclitaxel,pertuzumab_TP,trastuzumab_TP every 1 weeks 2 cycles of paclitaxel,trastuzumab_TP every 1 weeks 1 cycles of paclitaxel,pertuzumab_TP,trastuzumab_TP every 1 weeks 2 cycles of paclitaxel,trastuzumab_TP every 1 weeks 1 cycles of paclitaxel,pertuzumab_TP,trastuzumab_TP every 1 weeks 2 cycles of paclitaxel,trastuzumab_TP every 1 weeks 1 cycles of paclitaxel,pertuzumab_TP,trastuzu…	No	No	Yes	No	1485.00	1485.00	5	0 of 2	0	T2	N1	M0	IIb
UCHI_1174		wT-ddAC	TNBC	sim-FnTymnMzxT	7.21125	0.026395	99.6	Residual	Residual	37 x 36 x 25.9	73	Caucasian	Invasive Ductal Carcinoma	3	0	0	-	0.7	Standard	12 cycles of paclitaxel every 1 weeks 4 cycles of cyclophosphamide,doxorubicin every 2 weeks	No	No	No	Yes	1113.00	1488.00	<5	0 of 15	0	T4b	N1	M0	IIIb
UCHI_1176		wTHP-ddAC	HR+/HER2+	sim-g16D7TtJCw	4.697125	0.031624	99.3	Residual	Residual	44.9 x 18.2 x 17.8	44	African American	Invasive Ductal Carcinoma	3	80	50	+	7.4	Modified	1 cycles of paclitaxel,pertuzumab_TP,trastuzumab_TP every 1 weeks 2 cycles of paclitaxel,trastuzumab_TP every 1 weeks 1 cycles of paclitaxel,pertuzumab_TP,trastuzumab_TP every 1 weeks 2 cycles of paclitaxel,trastuzumab_TP every 1 weeks 1 cycles of paclitaxel,pertuzumab_TP,trastuzumab_TP every 1 weeks 2 cycles of paclitaxel,trastuzumab_TP every 1 weeks 1 cycles of paclitaxel,pertuzumab_TP,trastuzu…	No	No	Yes	No	2228.00	2228.00	5	2 of 5	0.7	T2	N1	M0	IIa
UCHI_1177		wT-ddAC	HR+/HER2-	sim-kRrSd2JJb4	23.138375	0.000266	100	pCR	pCR	0 x 0 x 0	36	Caucasian	Invasive Ductal Carcinoma	3	60	1	-	1	Standard	12 cycles of paclitaxel every 1 weeks 4 cycles of cyclophosphamide,doxorubicin every 2 weeks	Yes	Yes	Yes	No	2022.00	2022.00	0	0 of 2	0	T2	N1	M0	IIb
UCHI_1178		TCHP	HR+/HER2+	sim-zaw3KaSMFa	5.497875	0.304486	94.5	Residual	Residual	28.4 x 26.4 x 25.1	43	Caucasian	Invasive Ductal Carcinoma	3	90	90	2+	2.8	Standard	6 cycles of carboplatin_TP,docetaxel_TP,pertuzumab_TP,trastuzumab_TP every 3 weeks	No	No	Yes	No	1919.00	1919.00	15	5 of 12	14	T2	N1	M0	IIb
UCHI_1179		wT-ddAC	HR+/HER2-	sim-xSgehVWFNe	6.330625	0.021611	99.7	Residual	Residual	73.9 x 19.2 x 10.6	41	Caucasian	Invasive Ductal Carcinoma	2	94	95	-		Modified	FAILED: goserelin	No	No	Yes	No	2190.00	2190.00	10	3 of 11	3.5	T3	N0	M0	IIa
UCHI_1180		THP	HR+/HER2+	sim-ZT6dC7DtUw	4.313875	0.024477	99.4	Residual	Residual	54.1 x 12.9 x 9.4	47	African American	Invasive Ductal Carcinoma	2	50	25	+	7.7	Modified(Schedule)	1 cycles of carboplatin_TP,docetaxel_TP,pertuzumab_TP,trastuzumab_TP every 3 weeks 5 cycles of docetaxel_TP,pertuzumab_TP,trastuzumab_TP every 3 weeks 1 cycle of trastuzumab_TP	No	No	Yes	No	1602.00	1602.00		0 of 9	0	T2	N0	M0	IIa
UCHI_1181		wT-ddAC	TNBC	sim-aSTRK7TbnQ	46.2615	0.001429	100	pCR	pCR	0 x 0 x 0	48	Caucasian	Invasive Ductal Carcinoma	3	0	0	-	1.1	Modified(Only 10 T cycles)	EMPTY	Yes	Yes	Yes	No	2157.00	2157.00	0	0 of 7	0	T2	N0	M0	IIa
UCHI_1182		ddAC-wT	TNBC	sim-Cbf9BJP8X6	0.49725	0.003734	99.2	pCR	pCR	0 x 0 x 0	45	Caucasian	Invasive Ductal Carcinoma	3	5	0	-		Standard	4 cycles of cyclophosphamide,doxorubicin every 2 weeks 12 cycles of paclitaxel every 1 weeks	Yes	Yes	Yes	No	2097.00	2097.00	0	0 of 3	0	T1c	N0	M0	Ia
UCHI_1184		ddAC-Tcarbo	TNBC	sim-v2n97ATKCv	2.347375	0.00016	100	pCR	pCR	0 x 0 x 0	29	Caucasian	Invasive Ductal Carcinoma	3	0	0	2+	1.4	Modified(per notes): Tcarbo x 11	EMPTY	No	No	Yes	No	2026.00	2026.00	20	3 of 20	13	T1c	N0	M0	Ia
UCHI_1186		wTHP-ddAC	HR-/HER2+	sim-ZxSVBzEVUN	10.316625	1.60E-05	100	pCR	pCR	0 x 0 x 0	59	Caucasian	Invasive Ductal Carcinoma	3	0	0	3+		Standard	1 cycles of paclitaxel,pertuzumab_TP,trastuzumab_TP every 1 weeks 2 cycles of paclitaxel,trastuzumab_TP every 1 weeks 1 cycles of paclitaxel,pertuzumab_TP,trastuzumab_TP every 1 weeks 2 cycles of paclitaxel,trastuzumab_TP every 1 weeks 1 cycles of paclitaxel,pertuzumab_TP,trastuzumab_TP every 1 weeks 2 cycles of paclitaxel,trastuzumab_TP every 1 weeks 1 cycles of paclitaxel,pertuzumab_TP,trastuzu…	Yes	Yes	Yes	No	1483.00	1483.00	0	0 of 2	0	T1b	N1	M0	IIa
UCHI_1187		wT-ddAC	HR+/HER2-	sim-dBRkDLhGHp	71.460625	13.715399	80.8	Residual	Residual	80.2 x 78.4 x 71.5	47	African American	Invasive Ductal Carcinoma	3	90	40	-	1.1	Standard	12 cycles of paclitaxel every 1 weeks 4 cycles of cyclophosphamide,doxorubicin every 2 weeks	No	No	Yes	No	1825.00	1825.00	2	1 of 14	7	T3	N1	M0	IIIa
UCHI_1188		wTHP-ddAC	HR+/HER2+	sim-FX9tyCHbsS	5.428875	0.010261	99.8	Residual	Residual	33.9 x 14.9 x 14.6	58	Caucasian	Invasive Ductal Carcinoma	3	50	50	2+	2	Modified	1 cycles of paclitaxel,pertuzumab_TP,trastuzumab_TP every 1 weeks 2 cycles of paclitaxel every 1 weeks 1 cycles of paclitaxel,pertuzumab_TP,trastuzumab_TP every 1 weeks 2 cycles of paclitaxel every 1 weeks 1 cycles of paclitaxel,pertuzumab_TP,trastuzumab_TP every 1 weeks 2 cycles of paclitaxel every 1 weeks 1 cycles of paclitaxel,pertuzumab_TP,trastuzumab_TP every 1 weeks 2 cycles of paclitaxel e…	No	No	Yes	No	1932.00	1932.00	5	0 of 4	0	T3	N0	M0	IIb
UCHI_1190		TCHP	HR-/HER2+	sim-UxXfALkwfN	8.944625	0.051541	99.4	Residual	Residual	14.5 x 13.4 x 12.7	44	African American	Invasive Ductal Carcinoma	3	0	0	3+	8.6	Standard	6 cycles of carboplatin_TP,docetaxel_TP,pertuzumab_TP,trastuzumab_TP every 3 weeks 1 cycle of trastuzumab_TP	No	No	Yes	No	1757.00	1757.00	30	3 of 4	2.5	T2	N1	M0	IIb
UCHI_1191		TCHP	HR+/HER2+	sim-cYrQs1hZQB	30.860375	0.104603	99.7	Residual	Residual	78.1 x 24.9 x 17.2	69	Caucasian	Invasive Ductal Carcinoma	3	95	95	3+		Standard	4 cycles of carboplatin_TP,docetaxel_TP,pertuzumab_TP,trastuzumab_TP every 3 weeks 1 cycles of trastuzumab_TP every 3 weeks 1 cycles of carboplatin_TP,docetaxel_TP,trastuzumab_TP every 3 weeks 1 cycle of trastuzumab_TP	No	No	Yes	No	1772.00	1772.00	3	0 of 3	0	T3	N0	M0	IIb
UCHI_1192		wT-ddAC	HR+/HER2-	sim-d6Y2c6SGmW	11.737	1.604193	86.3	Residual	Residual	57.4 x 50.1 x 16.8	37	Caucasian	Invasive Ductal Carcinoma	3	25	0	-	1	Standard	12 cycles of paclitaxel every 1 weeks 4 cycles of cyclophosphamide,doxorubicin every 2 weeks	No	No	Yes	No	1688.00	1688.00	5	1 of 6	2	T2	N1	M0	IIb
UCHI_1195		TCHP	HR+/HER2+	sim-rXEBGx345a	19.47275	0.107905	99.4	Residual	Residual	69.6 x 39.8 x 22.1	27	Caucasian	Invasive Ductal Carcinoma	3	80	70	3+	10.5	Modified	FAILED: leuprolide	No	No	Yes	No	1304.00	1304.00		0 of 8	0	T3	N0	M0	IIb
UCHI_1199		wT(nab)-ddAC	HR+/HER2-	sim-SHPzwTNZEx	59.173625	0.165353	99.7	Residual	Residual	79.7 x 44.5 x 25.5	54	Other	Invasive Ductal Carcinoma	2	90	0	-		Modified(T + Schedule)	1 cycles of paclitaxel every 15 weeks 4 cycles of cyclophosphamide,doxorubicin every 2 weeks	No	No	Yes	No	1343.00	1343.00		3 of 13	11	T2	N1	M0	IIb
UCHI_1201		wT-ddAC	TNBC	sim-T3fKN3gyts	24.761625	0.109779	99.6	Residual	Residual	52.3 x 36.3 x 30.3	48	Other	Invasive Ductal Carcinoma	3	0	0	-		Standard	12 cycles of paclitaxel every 1 weeks 4 cycles of cyclophosphamide,doxorubicin every 2 weeks	No	No	Yes	No	1265.00	1265.00	10	0 of 2	0	T2	N0	M0	IIa
UCHI_1202		wTHP-ddAC	HR-/HER2+	sim-eS3XJMXMPp	9.454	4.00E-06	100	pCR	pCR	0 x 0 x 0	47	Caucasian	Invasive Ductal Carcinoma	3	0	0	3+	8.1	Standard	1 cycles of paclitaxel,pertuzumab_TP,trastuzumab_TP every 1 weeks 2 cycles of paclitaxel every 1 weeks 1 cycles of paclitaxel,pertuzumab_TP,trastuzumab_TP every 1 weeks 2 cycles of paclitaxel every 1 weeks 1 cycles of paclitaxel,pertuzumab_TP,trastuzumab_TP every 1 weeks 2 cycles of paclitaxel every 1 weeks 1 cycles of paclitaxel,pertuzumab_TP,trastuzumab_TP every 1 weeks 2 cycles of paclitaxel e…	Yes	Yes	Yes	No	1322.00	1322.00	0	0 of 3	0	T2	N0	M0	IIa
UCHI_1203		wTHP-ddAC	HR-/HER2+	sim-W5m4YE8rcH	66.475625	5.00E-05	100	pCR	pCR	0 x 0 x 0	34	Other	Invasive Ductal Carcinoma	3	0	0	+	2.5	Modified (Dose reduced T)	1 cycles of paclitaxel,pertuzumab_TP,trastuzumab_TP every 1 weeks 2 cycles of paclitaxel every 1 weeks 1 cycles of paclitaxel,pertuzumab_TP,trastuzumab_TP every 1 weeks 2 cycles of paclitaxel every 1 weeks 1 cycles of paclitaxel,pertuzumab_TP,trastuzumab_TP every 1 weeks 2 cycles of paclitaxel every 1 weeks 1 cycles of pertuzumab_TP,trastuzumab_TP every 1 weeks 2 cycles of paclitaxel every 1 week…	Yes	Yes	Yes	No	581.00	581.00	0	0 of 4	0	T3	N1	M0	IIIa
UCHI_1209		ddAC-wT	HR+/HER2-	sim-GFGtvNP6tR	25.268375	0.235168	99.1	Residual	Residual	67.2 x 56.5 x 34.4	42	Asian	Invasive Ductal Carcinoma	3	90	10	-	1.5	Uncertain	4 cycles of cyclophosphamide,doxorubicin every 3 weeks 9 cycles of paclitaxel every 1 weeks	No	No	Yes	No	933.00	933.00	70	3 of 18	20	T2	N1	M0	IIb
UCHI_1222		THP-ddAC	HR-/HER2+	sim-L5h9PUNbT8	41.985375	7.80E-05	100	pCR	pCR	0 x 0 x 0	56		Invasive Ductal Carcinoma	3	0	0	3+	5.1	Modified (Dose reduced T)	1 cycles of paclitaxel,pertuzumab_TP,trastuzumab_TP every 1 weeks 2 cycles of paclitaxel every 1 weeks 1 cycles of paclitaxel,pertuzumab_TP,trastuzumab_TP every 1 weeks 2 cycles of paclitaxel every 1 weeks 1 cycles of paclitaxel,pertuzumab_TP,trastuzumab_TP every 1 weeks 2 cycles of paclitaxel every 1 weeks 1 cycles of paclitaxel,pertuzumab_TP,trastuzumab_TP every 1 weeks 1 cycles of paclitaxel e…	No	Yes	Yes	No	695.00	695.00	0	2 of 24	0.5	T3	N1	M0
